# Supplementary material for: Long-Term Outcomes of Living Kidney Donors Left with Multiple Renal Arteries: A Retrospective Cohort Study from a Single Center
Source: J Clin Med. 2025 Aug 29;14(17):6121. doi: 10.3390/jcm14176121 (PMC12429414; doi:10.3390/jcm14176121)
Supplement: Supplementary file 1 [file jcm-14-06121-s001.zip]

Archive with 1 entries (1 files):
- jcm-3783328-supplementary.pdf
